# Supplementary material for: Modulation of Instagram Number of Followings by Avoidance in Close Relationships in Young Adults under a Gene x Environment Perspective
Source: Int J Environ Res Public Health. 2021 Jul 15;18(14):7547. doi: 10.3390/ijerph18147547 (PMC8303232; doi:10.3390/ijerph18147547)
Supplement: Supplementary file 1 [file ijerph-18-07547-s001.zip]

Archive with 1 entries (1 files):
- ijerph-1258910-supplementary.pdf
